# Supplementary material for: Intracellular expression of arginine deiminase activates the mitochondrial apoptosis pathway by inhibiting cytosolic ferritin and inducing chromatin autophagy
Source: BMC Cancer. 2020 Jul 16;20:665. doi: 10.1186/s12885-020-07133-4 (PMC7367323; doi:10.1186/s12885-020-07133-4)
Supplement: Supplementary file 6 — Additional file 6: Figure S6A. is associated with Fig. 6b. [file 12885_2020_7133_MOESM6_ESM.zip]

Archive with 2 entries (2 files):
- Fig S6AR5.jpg
- Fig S6BR5.jpg
